# Supplementary material for: Chemical and Biological Studies of Endophytes Isolated from Marchantia polymorpha
Source: Molecules. 2023 Feb 27;28(5):2202. doi: 10.3390/molecules28052202 (PMC10004590; doi:10.3390/molecules28052202)
Supplement: Supplementary file 1 [file molecules-28-02202-s001.zip]

Archive with 1 entries (1 files):
- molecules-2226092-supplementary.pdf
